# Supplementary material for: Wide-Targeted Metabolome Analysis Identifies Potential Biomarkers for Prognosis Prediction of Epithelial Ovarian Cancer
Source: Toxins (Basel). 2021 Jun 30;13(7):461. doi: 10.3390/toxins13070461 (PMC8309959; doi:10.3390/toxins13070461)
Supplement: Supplementary file 1 [file toxins-13-00461-s001.zip]

Archive with 1 entries (1 files):
- toxins-1264119-supplementary.pdf
